# Supplementary material for: Measuring turfgrass canopy interception and throughfall using co-located pluviometers
Source: PLoS One. 2022 Sep 2;17(9):e0271236. doi: 10.1371/journal.pone.0271236 (PMC9439196; doi:10.1371/journal.pone.0271236)
Supplement: S1 Data — (XLSX) [file pone.0271236.s001.xlsx]

## Sheet: Zoysia_Rainfall_Metrics
Storm/ *Rain Event noted by letter	Start Stamp	End Stamp	Duration	Gross Precipitation	Max Intensity	Antecedent Rainfall	Throughfall Patch 1	Throughfall Patch 2	Throughfall Patch 3	Interception until point of throughfall 1	Interception until point of throughfall 2	Interception until point of throughfall 3
			minutes	mm	mm/hr	mm	mm	mm	mm	mm	mm	mm
1a	2019-09-22 01:06:00	2019-09-22 02:32:00	86	40.3	97	0	33.4	32.4	32.6	6.5	6.2	6.4
2a	2019-09-28 01:21:00	2019-09-28 15:03:00	102	4.33333	28	0	0.2	0.1	0	4.33333	4.33333	―
2b	2019-09-29 02:02:00	2019-09-29 03:08:00	66	1.73333	22	4.33	0.8	0.7	0.5	0.866667	0.866667	1.53333
3a	2019-10-01 18:23:00	2019-10-01 19:03:00	40	14.7	88	0	8.5	8.1	8.8	2.06667	2.06667	3.1
3b	2019-10-01 20:53:00	2019-10-02 00:24:00	211	3.03333	18	14.7	1.1	1.1	0.2	1.4	1.3	2.5
3c	2019-10-02 01:38:00	2019-10-02 04:06:00	148	5.3	22	17.7333	4.7	4.7	4.3	0.233333	0.2	0.433333
3d	2019-10-02 06:10:00	2019-10-02 07:24:00	74	5.36667	60	23.0333	5.2	4.9	4.9	0.3	0.3	0.3
4a	2019-10-04 10:42:00	2019-10-04 16:02:00	320	12.0333	10	0	8.8	8.4	8.2	2.5	2.76667	2.8
4b	2019-10-05 04:32:00	2019-10-05 05:09:00	37	0.3	4	12.0333	0	0	0	―	―	―
5a	2020-03-08 21:32:00	2020-03-09 13:40:00	968	42.3667	14	0	28.4	30.1	30.8	6.36667	5.6	5.1
6a	2020-03-19 07:16:00	2020-03-19 10:14:00	178	2.3	6	0	0	0	0	―	―	―
7a	2020-03-22 04:30:00	2020-03-22 11:00:00	390	8.73333	12	0	5.1	5.9	4.9	3.26667	2.96667	3.6
7b	2020-03-22 13:59:00	2020-03-22 19:46:00	347	1.73333	4	8.73333	1.4	1.5	1.3	0.266667	0.266667	0.266667
8a	2020-04-03 11:12:00	2020-04-03 11:50:00	38	0.5	4	0	0	0	0	―	―	―
9a	2020-04-12 06:26:00	2020-04-12 06:50:00	24	0.3	2	0	0	0	0	―	―	―
9b	2020-04-12 09:00:00	2020-04-12 13:25:00	265	1.26667	10	0.3	0	0	0	―	―	―
10a	2020-04-16 11:51:00	2020-04-16 13:51:00	120	3.86667	8	0	0	0	0	―	―	―
10b	2020-04-16 18:14:00	2020-04-17 00:17:00	363	6.13333	18	3.86667	4.5	4.5	4	1.7	1.7	2.33333
10c	2020-04-17 01:18:00	2020-04-17 06:23:00	305	1.43333	6	10	0.9	0.9	0.9	0.166667	0.1	0.166667
11a	2020-04-20 04:35:00	2020-04-20 05:07:00	32	1.2	6	0	0	0	0	―	―	―
11b	2020-04-20 06:58:00	2020-04-20 07:25:00	27	0.1	2	1.2	0	0	0	―	―	―
12a	2020-04-22 13:54:00	2020-04-22 14:17:00	23	0.4	4	0	0	0	0	―	―	―
13a	2020-05-04 07:23:00	2020-05-04 11:24:00	241	25.8333	72	0	20.6	19.5	19.6	5.33333	5.43333	5.43333
14a	2020-05-22 07:32:00	2020-05-22 09:53:00	141	13.2333	62	0	8.7	8.7	8.5	3.76667	3.13333	3.46667
15a	2020-06-10 00:11:00	2020-06-10 06:11:00	360	17.2667	44	0	9.4	10.3	9.8	4.8	5.53333	5.66667

## Sheet: Zoysia_Patch_Characteristics
Storm	Date	Sample	Storage Capacity	Dry Biomass	Patch Layer
			g	g	cm
1	2019-09-22	Rep A	10.54	438	42.8
1	2019-09-22	Rep B	9.44	452	43.2
1	2019-09-22	Rep C	10.321	441	40.2
2	2019-09-28	Rep A	9.2	419	46
2	2019-09-28	Rep B	10.6	449	45.5
2	2019-09-28	Rep C	9.6	426	46
3	2019-09-29	Rep A	8.527	446	45.5
3	2019-09-29	Rep B	10.146	482	47
3	2019-09-29	Rep C	9.673	509	47
4	2019-10-01	Rep A	9.3412	436	45.75
4	2019-10-01	Rep B	9.54428	472	47.5
4	2019-10-01	Rep C	10.113	540	48.25
5	2020-03-08	Rep A	10.3301	453	43.25
5	2020-03-08	Rep B	8.44222	444	41.5
5	2020-03-08	Rep C	9.75734	443	40.25
6	2020-03-19	Rep A	10.4573	491	48.75
6	2020-03-19	Rep B	9.99067	474	47.5
6	2020-03-19	Rep C	9.24826	422	46.75
7	2020-03-22	Rep A	8.25132	459	47.25
7	2020-03-22	Rep B	9.67249	431	48
7	2020-03-22	Rep C	10.8179	382	48.75
8	2020-04-03	Rep A	8.86645	358	42.75
8	2020-04-03	Rep B	7.25437	340	40.75
8	2020-04-03	Rep C	7.89072	369	46
9	2020-04-12	Rep A	14.5512	486	46.5
9	2020-04-12	Rep B	5.06957	309	45.25
9	2020-04-12	Rep C	5.112	377	45.25
10	2020-04-16	Rep A	10.0967	315	44.75
10	2020-04-16	Rep B	8.97251	356	46
10	2020-04-16	Rep C	9.6937	534	47.75
11	2020-04-20	Rep A	5.34532	402	45.75
11	2020-04-20	Rep B	6.9362	328	43.75
11	2020-04-20	Rep C	6.00288	244	44.75
12	2020-04-22	Rep A	6.9362	501	46.75
12	2020-04-22	Rep B	7.74224	436	47.75
12	2020-04-22	Rep C	8.33616	517	46.5
13	2020-05-04	Rep A	6.55439	343	46.25
13	2020-05-04	Rep B	7.4877	280	45.75
13	2020-05-04	Rep C	7.42406	371	44.5
14	2020-05-22	Rep A	11.4543	366	45
14	2020-05-22	Rep B	10.4573	352	44.5
14	2020-05-22	Rep C	11.2422	365	45.25
15	2020-06-10	Rep A	9.58765	555	46.5
15	2020-06-10	Rep B	9.63007	629	47.75
15	2020-06-10	Rep C	8.84524	549	47.75

## Sheet: Bentgrass_Rainfall_Metrics
Storm/ *Rain Event noted by letter	Start Stamp	End Stamp	Duration	Gross Precipitation	Max Intensity	Antecedent Rainfall	Throughfall Patch 1	Throughfall Patch 2	Throughfall Patch 3	Interception until point of throughfall 1	Interception until point of throughfall 2	Interception until point of throughfall 3
			minutes	mm	mm/hr	mm	mm	mm	mm	mm	mm	mm
6a	2020-03-19 07:16:00	2020-03-19 10:14:00	178	2.3	6	0	0	0	0	―	―	―
7a	2020-03-22 04:30:00	2020-03-22 11:00:00	390	8.73333	12	0	4	4.6	4.9	3.76667	3.36667	3.1
7b	2020-03-22 13:59:00	2020-03-22 19:46:00	347	1.73333	4	8.73333	1.1	1.2	1.1	0.566667	0.5	0.466667
8a	2020-04-03 11:12:00	2020-04-03 11:50:00	38	0.5	4	0	0	0	0	―	―	―
9a	2020-04-12 06:26:00	2020-04-12 06:50:00	24	0.3	2	0	0	0	0	―	―	―
9b	2020-04-12 09:00:00	2020-04-12 13:25:00	265	1.26667	10	0.3	0	0	0	―	―	―
10a	2020-04-16 11:51:00	2020-04-16 13:51:00	120	3.86667	8	0	0	0	0	―	―	―
10b	2020-04-16 18:14:00	2020-04-17 00:17:00	363	6.13333	18	3.86667	3.2	3	3.6	2.33333	2.36667	1.86667
10c	2020-04-17 01:18:00	2020-04-17 06:23:00	305	1.43333	6	10	0.9	0.6	0.8	0.1	0.4	0.1
11a	2020-04-20 04:35:00	2020-04-20 05:07:00	32	1.2	6	0	0	0	0	―	―	―
11b	2020-04-20 06:58:00	2020-04-20 07:25:00	27	0.1	2	1.2	0	0	0	―	―	―
12a	2020-04-22 13:54:00	2020-04-22 14:17:00	23	0.4	4	0	0	0	0	―	―	―
13a	2020-05-04 07:23:00	2020-05-04 11:24:00	241	25.8333	72	0	18.2	18.3	17.8	7.2	6.83333	7.2
14a	2020-05-22 07:32:00	2020-05-22 09:53:00	141	13.2333	62	0	8.9	7.9	7.9	3.46667	4.06667	4.56667
15a	2020-06-10 00:11:00	2020-06-10 06:11:00	360	17.2667	44	0	9.2	8.7	9.3	4.8	4.8	3.36667

## Sheet: Bentgrass_Patch_Characteristics
Storm	Date	Sample	Storage Capacity	Dry Biomass	Patch Layer
6	2020-03-19	Rep A	7.53012	340	27.5
6	2020-03-19	Rep B	10.3725	305	27.75
6	2020-03-19	Rep C	8.12405	298	27.25
7	2020-03-22	Rep A	8.9513	167	22.75
7	2020-03-22	Rep B	8.71797	266	24.5
7	2020-03-22	Rep C	8.18768	156	23.25
8	2020-04-03	Rep A	7.99678	201	25.75
8	2020-04-03	Rep B	6.68166	165	21.25
8	2020-04-03	Rep C	7.72102	245	25.75
9	2020-04-12	Rep A	13.8512	134	23.25
9	2020-04-12	Rep B	5.72713	151	25.25
9	2020-04-12	Rep C	6.68166	199	21.75
10	2020-04-16	Rep A	9.75734	146	24.5
10	2020-04-16	Rep B	11.3906	186	24.25
10	2020-04-16	Rep C	8.90887	118	22.25
11	2020-04-20	Rep A	7.84829	106	22.75
11	2020-04-20	Rep B	9.37553	187	24.75
11	2020-04-20	Rep C	9.48159	198	24.5
12	2020-04-22	Rep A	10.5174	192	24.75
12	2020-04-22	Rep B	9.4853	141	22.5
12	2020-04-22	Rep C	14.1239	414	22.5
13	2020-05-04	Rep A	2.48176	143	2.25
13	2020-05-04	Rep B	6.49075	378	2.5
13	2020-05-04	Rep C	12.0694	359	2.425
14	2020-05-22	Rep A	10.4785	318	25.5
14	2020-05-22	Rep B	11.5603	279	24.75
14	2020-05-22	Rep C	10.6058	413	26.25
15	2020-06-10	Rep A	7.95435	284	24
15	2020-06-10	Rep B	10.1179	261	22
15	2020-06-10	Rep C	10.0119	404	25.25
